# Supplementary material for: A novel hantavirus identified in bats (Carollia perspicillata) in Brazil
Source: Sci Rep. 2024 Mar 15;14:6346. doi: 10.1038/s41598-024-56808-6 (PMC10943075; doi:10.1038/s41598-024-56808-6)
Supplement: Supplementary file 3 — Supplementary Tables. [file 41598_2024_56808_MOESM3_ESM.xlsx]

## Sheet: Table S1
Table S1. Aminoacid and nucleotide matrix distance
Group (Genus)	Virus	1	2	3	4	5	6	7	8	9	10	11	12	13	14	15	16	17	18	19	20	21	22	23	24	25	26	27	28	29	30	31	32	33	34	35	36	37	38	39
Orthohantavirus	1. khabarovskense NC034519		0.0947075	0.1141	0.153596	0.20065	0.202602	0.219331	0.219331	0.212361	0.217937	0.212825	0.222119	0.243608	0.309623	0.313023	0.305904	0.302185	0.303115	0.302185	0.30451	0.312413	0.309623	0.299861	0.33581	0.33132	0.31552	0.351843	0.351843	0.347643	0.371735	0.364272	0.347868	0.386226	0.379711	0.381063	0.380997	0.38286	0.380354	0.477793
	2. tatenalense NC055636	0.267128		0.123955	0.162488	0.203437	0.206784	0.22119	0.22723	0.217472	0.217007	0.217472	0.222119	0.242678	0.311483	0.315349	0.306834	0.307299	0.306369	0.306369	0.306369	0.313343	0.312413	0.305439	0.333178	0.324349	0.318309	0.35231	0.352776	0.35091	0.373601	0.366604	0.350264	0.390879	0.388087	0.385728	0.382394	0.383326	0.383613	0.477793
	3. puumalaense NC005225	0.277591	0.274193		0.171694	0.206224	0.204926	0.224442	0.225836	0.220725	0.223513	0.219331	0.227695	0.240353	0.315667	0.316279	0.312878	0.304045	0.313343	0.305439	0.309623	0.307764	0.316597	0.298466	0.334417	0.326208	0.319238	0.34951	0.34671	0.345777	0.365672	0.361007	0.345951	0.388553	0.383899	0.386194	0.379134	0.381928	0.379888	0.482001
	4. prospectense NC038939	0.342874	0.334283	0.342181		0.201579	0.203067	0.215613	0.222584	0.217937	0.213755	0.211896	0.220725	0.23431	0.311948	0.315814	0.313808	0.315202	0.316597	0.317992	0.320316	0.317062	0.320781	0.315667	0.344635	0.33039	0.32342	0.349043	0.355576	0.356043	0.369869	0.370336	0.354576	0.391345	0.38483	0.392257	0.389846	0.388915	0.385475	0.483403
	5. luxiense NC038529	0.338168	0.341486	0.344327	0.356726		0.125058	0.230126	0.229196	0.221757	0.225477	0.212459	0.227336	0.241395	0.313023	0.313634	0.317209	0.309302	0.308837	0.314419	0.314419	0.306512	0.311163	0.310233	0.341237	0.328684	0.317992	0.356209	0.361345	0.354809	0.375642	0.372842	0.353308	0.400372	0.39432	0.389641	0.385834	0.38863	0.38612	0.476146
	6. fugongense NC034467	0.336249	0.352161	0.348184	0.3747	0.287333		0.224907	0.217937	0.215613	0.220725	0.219331	0.226301	0.240818	0.317062	0.32186	0.320316	0.309623	0.320316	0.317992	0.319386	0.319386	0.316597	0.314737	0.342472	0.328532	0.313662	0.35231	0.356043	0.35651	0.368937	0.366138	0.347868	0.390414	0.384365	0.388526	0.377736	0.378668	0.382682	0.474988
	7. maporalense NC034553	0.357426	0.357798	0.361257	0.381536	0.383242	0.374855		0.110543	0.123084	0.131444	0.134231	0.147701	0.229089	0.317992	0.31907	0.316597	0.312878	0.314272	0.312878	0.311018	0.312878	0.316132	0.307764	0.33132	0.322955	0.321561	0.34951	0.357909	0.350443	0.357576	0.367832	0.344993	0.389949	0.387157	0.392257	0.380065	0.385654	0.375698	0.478261
	8. andesense NC003468	0.366617	0.376334	0.364223	0.383892	0.376664	0.354931	0.281267		0.129122	0.131444	0.132373	0.157919	0.23513	0.315667	0.321395	0.318921	0.317527	0.317062	0.313343	0.313343	0.313808	0.316132	0.309623	0.336431	0.326673	0.323885	0.351377	0.358376	0.353243	0.370163	0.372028	0.351222	0.390879	0.385295	0.388993	0.383326	0.387517	0.376629	0.478261
	9. delgaditoense NC034515	0.364802	0.353375	0.348407	0.372069	0.36683	0.356636	0.29581	0.293759		0.128658	0.133302	0.15281	0.22816	0.309159	0.313953	0.308229	0.305904	0.308694	0.308229	0.309623	0.309159	0.317527	0.305904	0.334108	0.323885	0.319703	0.347643	0.35511	0.350443	0.370629	0.369697	0.349784	0.386226	0.380177	0.39319	0.379599	0.380997	0.371043	0.481533
	10. bayoui NC038299	0.365361	0.362032	0.364105	0.382674	0.380434	0.366545	0.298264	0.301887	0.29048		0.148165	0.162099	0.233271	0.305439	0.312093	0.307299	0.307299	0.310088	0.306369	0.305904	0.312413	0.309623	0.304045	0.333643	0.324814	0.319703	0.346244	0.35231	0.35091	0.359907	0.369231	0.342597	0.385295	0.381573	0.381063	0.371216	0.373079	0.370577	0.484338
	11. sinnombreense NC077671	0.365156	0.37189	0.370507	0.380852	0.358896	0.353702	0.305054	0.298802	0.302478	0.311678		0.13098	0.220725	0.308694	0.312093	0.308694	0.304045	0.306369	0.308229	0.308229	0.306369	0.311018	0.30451	0.333178	0.317844	0.306691	0.35231	0.35231	0.34951	0.362704	0.369697	0.351222	0.386691	0.381573	0.38666	0.379599	0.382394	0.378492	0.483403
	12. montanoense NC034403	0.354347	0.36704	0.360751	0.380809	0.35964	0.35735	0.314258	0.316078	0.309626	0.318714	0.298254		0.231413	0.317527	0.316279	0.309159	0.305439	0.313808	0.311018	0.312878	0.307764	0.307764	0.305904	0.335967	0.320632	0.318773	0.341577	0.351377	0.344377	0.36317	0.366434	0.345472	0.389483	0.381573	0.388993	0.380997	0.380997	0.376629	0.481066
	13. rockportense NC038695	0.382101	0.379349	0.369697	0.385355	0.381496	0.380505	0.379179	0.36613	0.376343	0.380768	0.361616	0.360475		0.320465	0.318753	0.321395	0.315814	0.325116	0.32186	0.32186	0.312093	0.329767	0.31814	0.341702	0.32543	0.327755	0.35761	0.363679	0.355275	0.370163	0.372494	0.358888	0.393389	0.387337	0.39384	0.381174	0.382572	0.384723	0.481533
	14. anjozorobe NC034556	0.452933	0.457979	0.450656	0.489009	0.452105	0.447421	0.462866	0.471819	0.449762	0.458671	0.444047	0.446972	0.455597		0.0502326	0.112506	0.139935	0.156671	0.150163	0.152952	0.226871	0.231985	0.229196	0.271502	0.264528	0.249651	0.345777	0.355576	0.347177	0.365672	0.360541	0.348347	0.380177	0.375058	0.379664	0.383791	0.38612	0.380354	0.479663
	15. thailandense LC553715	0.460831	0.462179	0.454853	0.471127	0.451454	0.457805	0.464909	0.476481	0.46128	0.468456	0.461981	0.450173	0.459366	0.242136		0.109302	0.14093	0.155814	0.146512	0.148837	0.228372	0.227442	0.227907	0.273488	0.269302	0.250233	0.347806	0.358543	0.352007	0.367242	0.368175	0.348993	0.386872	0.382682	0.377508	0.384436	0.387232	0.38286	0.486904
	16. seoulense NC005238	0.464511	0.459985	0.447425	0.46728	0.460014	0.452299	0.468035	0.462579	0.445747	0.44743	0.453197	0.451631	0.464485	0.286365	0.288505		0.145514	0.147373	0.146444	0.149698	0.233845	0.242213	0.225012	0.276151	0.264063	0.256625	0.34531	0.35511	0.345777	0.367537	0.367071	0.350264	0.381573	0.374593	0.393657	0.384723	0.384257	0.378957	0.488079
	17. dobravaense NC005235	0.459178	0.456057	0.449898	0.476165	0.457425	0.457441	0.465727	0.459831	0.463538	0.4576	0.44944	0.45849	0.455887	0.308524	0.308537	0.305629		0.130637	0.145049	0.147838	0.220828	0.231985	0.216643	0.264063	0.258484	0.250581	0.346244	0.351377	0.345777	0.364272	0.364272	0.343555	0.375058	0.368078	0.385261	0.380531	0.386586	0.380354	0.489481
	18. sangassouense NC034517	0.457613	0.46881	0.462503	0.498244	0.461111	0.445213	0.483639	0.471171	0.460087	0.472924	0.466567	0.47896	0.471078	0.312991	0.307658	0.305077	0.295176		0.153417	0.156671	0.223617	0.239888	0.23245	0.279405	0.266388	0.249651	0.35091	0.356043	0.34391	0.365205	0.36194	0.34116	0.382038	0.37785	0.384795	0.376339	0.379599	0.376164	0.482001
	19. hantanense NC006435	0.451059	0.453842	0.453022	0.482399	0.4592	0.446319	0.461515	0.463222	0.463409	0.455378	0.461574	0.451267	0.460078	0.319735	0.313187	0.307681	0.306848	0.311704		0.0274291	0.221757	0.226406	0.221292	0.269177	0.263598	0.253371	0.34811	0.351843	0.347643	0.36847	0.360075	0.347868	0.380642	0.373662	0.385261	0.377736	0.38286	0.376164	0.475923
	20. hantanense NC005222	0.454611	0.455701	0.459131	0.480692	0.462257	0.449577	0.462245	0.462893	0.463609	0.461056	0.464734	0.461636	0.462326	0.310546	0.317947	0.316488	0.309498	0.320284	0.184638		0.222687	0.225477	0.220828	0.265458	0.263133	0.255695	0.34671	0.352776	0.350443	0.36847	0.362407	0.348826	0.382038	0.375989	0.383396	0.375873	0.383326	0.376164	0.475456
	21. tigrayense NC055147	0.446247	0.451622	0.449596	0.46558	0.436497	0.458087	0.456746	0.457378	0.452293	0.454187	0.44648	0.445148	0.454118	0.369249	0.374185	0.376108	0.362418	0.378796	0.378052	0.3773		0.2106	0.205486	0.246397	0.251976	0.239424	0.34671	0.349977	0.346244	0.354944	0.347948	0.343076	0.381107	0.377385	0.381996	0.364695	0.371216	0.368715	0.484806
	22. kenkemeense NC034560	0.45087	0.451677	0.459618	0.469213	0.468395	0.451925	0.454306	0.467814	0.456724	0.467658	0.460318	0.437224	0.472515	0.380935	0.381131	0.382135	0.384481	0.399054	0.392274	0.373787	0.360257		0.153882	0.221757	0.229661	0.244537	0.352776	0.351843	0.344844	0.36194	0.357743	0.350264	0.375989	0.372732	0.377332	0.378668	0.383791	0.378026	0.484338
	23. caobangense NC034485	0.44415	0.438546	0.440858	0.480044	0.445038	0.439365	0.43411	0.455805	0.43897	0.45078	0.451432	0.446401	0.454125	0.377395	0.362226	0.381668	0.364268	0.382095	0.366393	0.370867	0.348111	0.309924		0.216643	0.224547	0.233845	0.34531	0.35371	0.337844	0.356343	0.35541	0.33541	0.380177	0.377385	0.379664	0.376805	0.382394	0.376164	0.478728
	24. boweenseNC034407	0.473437	0.475655	0.48138	0.497882	0.480556	0.480044	0.477091	0.474227	0.477998	0.48458	0.491226	0.468024	0.467097	0.414536	0.420948	0.417882	0.402205	0.429988	0.404681	0.4112	0.383886	0.373	0.358544		0.194251	0.266605	0.360709	0.363509	0.360243	0.378731	0.368004	0.365117	0.393671	0.388087	0.390858	0.394504	0.397764	0.389199	0.488079
	25. jejuense NC034399	0.455069	0.476634	0.467728	0.482178	0.463276	0.459643	0.477614	0.468482	0.467243	0.487826	0.457646	0.458788	0.455146	0.401628	0.412395	0.411939	0.404472	0.418358	0.415429	0.405388	0.400844	0.362332	0.374872	0.335835		0.272178	0.362576	0.363509	0.361176	0.376866	0.366138	0.364159	0.399255	0.396929	0.39459	0.391244	0.392641	0.386872	0.488546
	26. brugesense NC034402	0.466687	0.460825	0.464751	0.473223	0.45859	0.447804	0.475109	0.481175	0.466976	0.478443	0.461925	0.461947	0.470992	0.408446	0.405452	0.397205	0.419017	0.406426	0.411296	0.421861	0.399831	0.391089	0.37906	0.402537	0.415629		0.357443	0.354176	0.351843	0.371269	0.367071	0.344034	0.385761	0.381573	0.380131	0.376805	0.377271	0.370577	0.484338
Mobatvirus	27. dakrong MG663536	0.511661	0.49024	0.487152	0.521631	0.513236	0.507473	0.507734	0.506155	0.497969	0.501715	0.518434	0.49472	0.509531	0.486259	0.492218	0.483398	0.489722	0.496932	0.503696	0.490543	0.504308	0.510925	0.499417	0.537072	0.509258	0.513373		0.187879	0.206061	0.29431	0.306113	0.267241	0.329604	0.324009	0.346082	0.351981	0.351981	0.346387	0.492516
	28. laibinense NC038515	0.490936	0.490951	0.471247	0.511424	0.50883	0.489235	0.498798	0.502045	0.49007	0.510799	0.505416	0.501018	0.502838	0.491975	0.498914	0.498121	0.502531	0.51422	0.509185	0.508334	0.498345	0.506305	0.499785	0.511245	0.503821	0.509457	0.331538		0.192075	0.289646	0.309379	0.270115	0.319347	0.313287	0.348881	0.356643	0.352448	0.344522	0.48971
	29. xuansonense NC078262	0.498434	0.501031	0.495236	0.529389	0.505793	0.505812	0.504128	0.501674	0.49971	0.51434	0.512473	0.505624	0.507041	0.498903	0.506413	0.508932	0.51373	0.515651	0.508232	0.505533	0.506324	0.492917	0.497497	0.521754	0.524257	0.510704	0.37132	0.346389		0.291978	0.297713	0.27251	0.327739	0.324476	0.347481	0.358508	0.357576	0.349184	0.486904
	30. robinaense NC055632	0.530604	0.551326	0.520057	0.554352	0.550775	0.535683	0.531201	0.551505	0.546219	0.518212	0.532648	0.527147	0.532485	0.52675	0.527382	0.528832	0.533222	0.54484	0.547977	0.533905	0.523429	0.532599	0.519781	0.551411	0.543501	0.543617	0.454458	0.44509	0.455179		0.232417	0.267592	0.345921	0.341725	0.358042	0.365205	0.365672	0.361772	0.487611
	31. quezonense NC034401	0.527326	0.525685	0.521285	0.532999	0.524064	0.51098	0.538504	0.524855	0.530412	0.524104	0.522773	0.5306	0.520178	0.516392	0.51975	0.514669	0.516409	0.527904	0.513419	0.519397	0.509373	0.521304	0.50864	0.52192	0.516693	0.524272	0.455338	0.448688	0.436694	0.391361		0.280651	0.351213	0.343284	0.359142	0.368175	0.367242	0.36334	0.475678
	32. buritiense	0.48968	0.490693	0.496763	0.526021	0.505812	0.502556	0.495794	0.510287	0.498121	0.511216	0.499107	0.486983	0.499017	0.503048	0.507763	0.503428	0.50506	0.513039	0.515189	0.51674	0.50278	0.501819	0.499343	0.5443	0.528982	0.515423	0.421401	0.40654	0.405325	0.436936	0.438064		0.332695	0.326951	0.33908	0.351533	0.351054	0.3528	0.481517
	33. novaense FJ593498	0.530043	0.522679	0.514371	0.551392	0.523132	0.50585	0.515502	0.535614	0.520541	0.522979	0.510227	0.507007	0.505772	0.51213	0.511475	0.51598	0.511969	0.532641	0.53071	0.524546	0.525814	0.509528	0.509207	0.534212	0.531927	0.53098	0.470757	0.447992	0.455858	0.502569	0.489084	0.450083		0.0287436	0.379953	0.371508	0.369646	0.369474	0.488112
	34. novaense KX512432	0.522809	0.534107	0.520712	0.550964	0.524675	0.509513	0.53089	0.545926	0.529461	0.536824	0.516309	0.509622	0.508178	0.508586	0.510244	0.523219	0.518575	0.531582	0.518033	0.527115	0.536914	0.506618	0.505549	0.535062	0.539638	0.527807	0.460549	0.45027	0.462334	0.504616	0.481536	0.461317	0.155184		0.377156	0.367318	0.364525	0.366682	0.483916
	35. lenaense NC078485	0.548182	0.5463	0.552511	0.58032	0.556373	0.55519	0.559272	0.562271	0.552362	0.539724	0.557608	0.550376	0.556408	0.549073	0.547648	0.567096	0.548418	0.558233	0.547423	0.554654	0.554951	0.54581	0.546059	0.56349	0.552519	0.553941	0.512927	0.490541	0.496461	0.528354	0.515005	0.504079	0.524335	0.520617		0.400653	0.404851	0.396737	0.4855
Thottimvirus	36. imjinense KX779126	0.527953	0.524334	0.520045	0.540348	0.537072	0.529231	0.536189	0.531509	0.530266	0.533775	0.538154	0.532393	0.517767	0.523141	0.525694	0.538564	0.531447	0.530184	0.52161	0.533319	0.504212	0.525421	0.533022	0.551999	0.523656	0.535266	0.515575	0.49489	0.495684	0.515835	0.506807	0.4968	0.511442	0.500886	0.559252		0.0358306	0.18241	0.484565
	37. imjinense NC034564	0.526467	0.522885	0.520223	0.537272	0.529465	0.530495	0.529323	0.543194	0.524088	0.521473	0.529437	0.531507	0.530475	0.531665	0.523675	0.523428	0.531712	0.5252	0.532004	0.529366	0.516944	0.538239	0.529579	0.543399	0.525879	0.53834	0.511506	0.483268	0.498514	0.516442	0.509685	0.482349	0.49395	0.494266	0.563621	0.184306		0.176826	0.486904
	38. thottapalayamense NC010707	0.525066	0.526954	0.523821	0.555714	0.545995	0.537407	0.539955	0.548075	0.532122	0.548258	0.540426	0.538293	0.555396	0.535396	0.53144	0.547391	0.542499	0.543087	0.527345	0.53371	0.548903	0.547464	0.53786	0.555067	0.534334	0.545068	0.504198	0.495596	0.520678	0.519087	0.522331	0.506473	0.50064	0.502314	0.553542	0.323474	0.318287		0.483871
Outgroup	39. Reptillovirus hemidactyli NC055170	0.672341	0.671869	0.67743	0.702024	0.677108	0.668197	0.661342	0.690103	0.677383	0.695826	0.695193	0.697639	0.662491	0.660927	0.679675	0.7026	0.684887	0.678059	0.682083	0.672203	0.666272	0.681268	0.679454	0.681316	0.674663	0.699437	0.685693	0.673262	0.690008	0.675945	0.678552	0.678006	0.662207	0.678941	0.692869	0.659398	0.6416	0.664559

## Sheet: Table S2
Table S2. Dataset used in multiple sequence alignment.
Genera	Access number (NCBI)	Specie
Orthohantavirus	NC034519	Khabarovskense
	NC055636	Tatenalense
	NC005225	Puumalaense
	NC038939	Prospectense
	NC038529	Luxiense
	NC034467	Fungogense
	NC034553	Maporalense
	NC003468	Andesense
	NC034515	Delgaditoense
	NC038299	Bayoui
	NC077671	Sinnombeense
	NC034403	Montanoense
	NC038695	Rockportense
	NC034556	Anjozorobe
	LC553715	Thailandense
	NC005238	Seoulense
	NC005235	Dobravaense
	NC034517	Sangassouense
	NC006435	Hantanense
	NC005222	Hantanense
	NC055147	Tigrayense
	NC034560	Kenkemeense
	NC034485	Caobangense
	NC034407	Boweense
	NC034399	Jejuense
	NC034402	Brugesense
Mobatvirus	MG663536	Drakong
	NC038515	Laibinaense
	NC078262	Xuansonense
	NC055632	Rabinaense
	NC034401	Quenzonense
	FJ593498	Novaense
	KX512433	Novaense
	NC078485	Lenaense
Thottimvirus	KX779126	Imjinense
	NC034564	Imjinense
	NC010707	Thottapalayamense
Outgroup	NC055170	Reptillovirus hemidactyli

## Sheet: Table S3
Table S3. Bat capture form
Date	Source	Identification number	Measurement of wings (right)	Measurement of wings (left)	Specie	Sex	Idade	Obs	Sample type
10/26/21	Maranhão, Timon, Buriti Cortado (Brazil)	CH34	41 cm	42 cm	Carollia perspicillata	M	Adult	No obs	Liver, lung, heart, kidney
10/26/22	Maranhão, Timon, Buriti Cortado (Brazil)	CH35	43 cm	43 cm	Carollia perspicillata	F	Adult	No obs	Liver, lung, heart, kidney
10/27/21	Maranhão, Timon, Buriti Cortado (Brazil)	CH42	41 cm	40 cm	Carollia perspicillata	F	Adult	No obs	Liver, lung, heart, kidney
